# Supplementary material for: A Hybrid Machine Learning and Network Analysis Approach Reveals Two Parkinson’s Disease Subtypes from 115 RNA-Seq Post-Mortem Brain Samples
Source: Int J Mol Sci. 2022 Feb 25;23(5):2557. doi: 10.3390/ijms23052557 (PMC8910747; doi:10.3390/ijms23052557)
Supplement: Supplementary file 1 [file ijms-23-02557-s001.zip]

Archive with 7 entries (7 files):
- S1.png
- S2.png
- S3.png
- Table S1.xlsx
- Table S2.xlsx
- Table S3.xlsx
- Table S4.xlsx
